# Supplementary material for: Effect of Selectively Etched Al-Rich and Si-Rich Microstructures on the Adhesion of Polyimide Coatings to SLM AlSi10Mg
Source: Materials (Basel). 2026 Jan 18;19(2):385. doi: 10.3390/ma19020385 (PMC12842816; doi:10.3390/ma19020385)
Supplement: Supplementary file 1 [file materials-19-00385-s001.zip]

Archive with 1 entries (1 files):
- materials-4101022-supplementary.pdf
